# Supplementary material for: A comparative study of flat surface design and medial pivot design in posterior cruciate-retaining total knee arthroplasty: a matched pair cohort study of two years
Source: BMC Musculoskelet Disord. 2018 Jul 18;19:234. doi: 10.1186/s12891-018-2138-z (PMC6052709; doi:10.1186/s12891-018-2138-z)
Supplement: Supplementary file 1 — Comprehensive data table of patient characteristics in the Hi-Tech Knee II and FINE Knee groups. (XLSX 31 kb) [file 12891_2018_2138_MOESM1_ESM.xlsx]

## Sheet: Sheet1
Group	Gender	Age-ranges	Diagnosis	Height,cm	Weight, kg	BMI	Surgical approach	Preoperative knee score	Preoperative functional score	Preoperative pain	Preoperative total ROM	Preoperative maximum flexion	Preoperative flexion contracture	Preoperative FTA	Surgeon	Surgical time	Estimated total blood loss	Postoperative knee score	Postopetative functional score	Postoperative pain	Postoperative total ROM	Postoperative maximum flexion	Postoperative flexion contracture	Postopetative FTA	Posterior condilar offset change	Joint line change	αobserverA 1st	βobserverA 1st	γobserverA 1st	δobserverA 1st	αobserverA 2nd	βobserverA 2nd	γobserverA 2nd	δobserverA 2nd	αobserverB 1st	βobserverB 1st	γobserverB 1st	δobserverB 1st
High Tech Knee II	Male	<60	OA	165	76.5	28.0992	Medial parapatellar	73	60	30	115	125	-10	187.4	C	152	1547.5	90	80	40	125	125	0	173.2	-2.3	0.3	97	93	11	88	94	90	12	88	95.6	90.8	13.2	86
High Tech Knee II	Male	<60	OA	169	73	25.5593	Medial parapatellar	66	40	20	115	120	-5	183.4	B	191	1744.74	76	50	30	115	120	-5	170.3	-1.7	1.9	98	91	9	92	96	90	8	91	95.4	91.3	9.4	91.3
High Tech Knee II	Male	<60	OA	165.8	57.6	20.9533	Mid-vastus	75	50	30	140	150	-10	184.6	C	146	553.412	90	80	40	135	135	0	174.4	-0.5	-0.3	99	85	7	92	94	90	8	93	99.5	86.4	5.4	87
High Tech Knee II	Male	65-69	RA	174.2	67.2	22.1449	Medial parapatellar	84	55	40	120	125	-5	175	B	132	1385.26	84	70	40	120	125	-5	171.1	3.1	-5.3	94	89.3	7	86	95	90	7	89	93.7	89.6	8.6	89
High Tech Knee II	Male	75-79	OA	168	70	24.8016	Mid-vastus	59	40	20	95	-15	110	187.3	B	182	1660	79	70	40	120	120	0	172.3	1.6	-1.5	95	92	4	87	95	92	3	90	96.5	92.1	7.3	88
High Tech Knee II	Male	75-79	OA	155	56	23.3091	Mid-vastus	66	40	20	115	120	-5	194	B	213	1225.26	67	40	30	85	95	-10	174.8	-1.6	-7.7	96	91	8	90	95	90	7	92	92.7	91	7.7	87
High Tech Knee II	Male	75-79	OA	159	74.8	29.5874	Mid-vastus	71	60	30	90	95	-5	193.2	B	180	1522	73	45	30	90	90	0	174.7	1.6	-2.2	96	89	5	91	94	90	3	90	93.9	90.1	4.17	89.6
High Tech Knee II	Female	<60	OA	159	47	18.591	Medial parapatellar	64	60	30	70	80	-10	178.8	B	147	1676.43	61	50	20	92	95	-3	177.6	-0.1	0.3	97	85	6	93	94	86	6	95	93.7	88.1	6.38	93
High Tech Knee II	Female	<60	RA	160	79.3	30.9766	Mid-vastus	45	50	20	75	115	-30	184	B	165	1872.71	81	60	40	92	95	-3	177	1.1	-0.4	92	89	5	90	91	90	5	90	93	89.4	5.89	90.5
High Tech Knee II	Female	60-65	OA	156	48	19.7239	Mid-vastus	85	70	40	115	-5	120	170	B	115	780	92	80	45	110	110	0	176	-0.3	0.4	94	89	3	91	94	91	4	93	93	90	4.7	91
High Tech Knee II	Female	60-65	RA	152	55	23.8054	Medial parapatellar	40	10	20	50	80	-30	170.5	C	155	391.016	84	70	40	95	95	0	174.8	-1.3	-1.2	97	90	1	89	97	88	0	92	96.3	89.6	4.93	87.1
High Tech Knee II	Female	65-69	OA	165.8	67.15	24.4274	Mid-vastus	76	60	30	115	120	-5	168.8	B	155	4764.75	79	60	30	120	120	0	176.5	2.9	-0.8	93	90	5	95	93	91	4	96	92.8	89.7	6.5	94
High Tech Knee II	Female	65-69	OA	156	62	25.4767	Mid-vastus	78	50	30	125	130	-5	184.4	A	133	1314.53	95	100	45	120	120	0	174.5	2.8	-2.1	95	89	7	89	97	88	6	93	95.5	90.5	9	86
High Tech Knee II	Female	65-69	OA	146	59.9	28.101	Mid-vastus	78	50	30	110	110	0	182.7	A	128	970.599	94	80	45	115	110	0	174.6	2.7	-1.1	98	87	3	88	96	88	4	92	96.7	88	3.3	90.8
High Tech Knee II	Female	65-69	RA	150.5	62	27.3728	Mid-vastus	55	45	20	100	120	-20	182.2	C	150	730.328	89	70	40	120	120	0	169.7	1.2	0.7	95	90	6	87	96	89	8	90	96	90.8	8.9	86
High Tech Knee II	Female	70-74	OA	148.9	48.5	21.8752	Medial parapatellar	54	50	30	70	100	-30	190	B	112	1458.5	85	60	40	100	100	0	173.9	3.6	-0.7	92	88	5	89	89	86	3	93	93.1	88.2	5.7	90.8
High Tech Knee II	Female	70-74	OA	147	47	21.7502	Mid-vastus	59	70	30	95	120	-25	179.8	C	140	1196.96	81	70	40	105	115	-10	174.2	-0.5	-0.9	94	91	5	87	92	91	3	89	92.3	91	6.9	89
High Tech Knee II	Female	70-74	OA	150.2	50.1	22.2074	Mid-vastus	75	50	20	135	135	0	184	A	179	1608.06	95	100	45	130	130	0	175.1	-9.9	1.3	95	90	9	91	93	88	4	91	94.2	90	6	87
High Tech Knee II	Female	70-74	RA	158	66.4	26.5983	Mid-vastus	70	70	20	125	125	0	191.4	C	181	1335.13	89	70	40	120	120	0	177.5	-2.65	-0.2	96	88	5	89	94	87	7	93	96.7	88.6	7.2	89.2
High Tech Knee II	Female	75-79	OA	146	60	28.1479	Mid-vastus	51	50	20	80	20	100	182.2	A	136	1239.58	90	55	40	120	120	0	174	-5.2	0.8	96	89	8	86	95	90	3	88	90.5	96.5	6.2	88
High Tech Knee II	Female	75-79	OA	144.4	46	22.0609	Mid-vastus	68	55	40	90	120	-30	179.1	B	172	450.873	87	70	40	110	120	0	175	3.6	-3.9	95	90	8	88	93	89	5	91	92.8	89.6	7.8	90.4
High Tech Knee II	Female	75-79	OA	153	69.8	29.8176	Mid-vastus	58	60	30	65	85	-20	179	A	140	977.2	76	70	30	115	120	-5	176.2	-7.6	7.5	94	83	8	87	92	83	8	88	93.1	83	6.6	90
High Tech Knee II	Female	75-79	OA	162	78	29.7211	Medial parapatellar	53	40	30	65	90	-25	178.9	C	235	2110.74	74	70	40	70	85	-15	175.8	2	-0.1	96	89	7	86	95	90	6	90	95.8	90.4	3.86	90.6
High Tech Knee II	Female	75-79	OA	145	58	27.5862	Medial parapatellar	46	40	20	55	75	-20	192	B	230	373.267	78	50	40	75	80	-5	185.5	1.8	-9.2	95	91	9	97	94	90	4	96	96	88.5	7.5	95
High Tech Knee II	Female	75-79	OA	154.8	77	32.1328	Medial parapatellar	48	35	20	90	120	-30	180	B	196	1329.5	84	70	40	120	125	-5	175.3	-1.8	-3.1	98	87	8	91	96	88	4	95	98.3	88.5	8.2	91.3
High Tech Knee II	Female	75-79	OA	146	56	26.2713	Medial parapatellar	61	40	20	105	115	-10	183.8	C	180	1050	87	70	40	110	110	0	174.6	-2.2	0.6	96	90	4	88	97	90	3	85	93.9	91	7.15	89.1
High Tech Knee II	Female	75-79	OA	137.5	46.5	24.595	Mid-vastus	56	35	20	105	125	-20	184.7	B	119	1267.11	91	60	50	105	115	-10	172	1.1	-1.2	95	89	8	93	95	90	7	92	94.1	90.9	13.5	89
High Tech Knee II	Female	75-79	OA	151	63	27.6304	Medial parapatellar	62	25	20	95	100	-5	194	C	150	1547.84	93	50	50	115	115	0	173.4	-8.2	-1.1	95	92	5	89	95	92	5	91	93.9	87	8.4	88.8
High Tech Knee II	Female	75-79	OA	153.4	68.3	29.0249	Mid-vastus	70	40	20	120	120	0	187.3	A	112	1122.81	95	80	45	125	125	0	180.1	1	-1	95	85	5	86	94	85	7	89	94	93.5	3.9	85.2
High Tech Knee II	Female	75-79	OA	160	65	25.3906	Medial parapatellar	81	50	30	130	130	0	185	B	124	1003.98	87	80	40	110	110	0	173	5.1	0.6	95	88	4	84	95	86	4	88	95	88	7	88
High Tech Knee II	Female	75-79	OA	150	46.7	20.7556	Mid-vastus	55	10	20	100	125	-20	177	C	130	164.081	83	70	40	100	105	-5	172.6	-2.3	0.7	95	89	5	88	96	91	5	90	95	91.7	5.3	89.2
High Tech Knee II	Female	75-79	OA	144.1	53.2	25.6203	Mid-vastus	69	45	20	120	120	0	173.6	C	108	690.588	79	50	30	120	120	0	172.5	-0.3	-0.9	97	90	2	88	97	92	1	93	98.6	89.6	5.6	87
High Tech Knee II	Female	75-79	OA	158	65	26.0375	Mid-vastus	79	50	30	120	120	0	186.9	C	208	2009.52	88	60	40	130	135	-5	175.9	-3.7	0.7	92	89	8	88	94	90	7	92	93.2	88.5	7.5	89.8
High Tech Knee II	Female	80<	OA	151	65	28.5075	Mid-vastus	85	50	45	75	75	0	188.7	A	148	664.062	88	90	50	110	110	0	176.7	0.9	1.3	98	84	3	88	99	86	3	90	98.6	87.3	5	90.8
High Tech Knee II	Female	80<	OA	156.6	60.6	24.7109	Mid-vastus	59	50	20	90	100	-10	180	C	125	974.292	89	80	40	120	120	0	177	-2.3	-0.7	96	91	5	87	96	87	5	90	94.4	91.2	4.5	87
High Tech Knee II	Female	80<	RA	143.8	56	27.0813	Medial parapatellar	67	50	20	120	120	-5	172	B	134	902.069	89	60	40	120	120	0	173.2	3.02	-1.6	95	89	7	78	94	90	5	83	94.6	89.6	6.5	85
High Tech Knee II	Female	80<	OA	139.5	49.45	25.4108	Mid-vastus	56	25	10	105	105	0	186.1	C	125	1169.22	78	70	40	90	100	-10	173.3	-1	0	94	89	11	89	94	92	8	90	92.6	93.5	7.1	93.6
High Tech Knee II	Female	80<	OA	150	64.5	28.6667	Mid-vastus	89	70	40	120	120	0	191.4	C	140	527.944	90	80	40	135	135	0	178.4	-0.9	-0.9	96	88	8	88	96	88	7	92	94.6	88.9	8.7	87
High Tech Knee II	Female	80<	OA	149	67	30.1788	Medial parapatellar	51	25	20	80	100	-20	180	C	184	995.947	86	60	40	115	120	-5	172.1	-10.8	-5	96	89	3	90	96	88	5	94	98	89.3	7.4	88.8
High Tech Knee II	Female	80<	OA	150.2	54.4	24.1134	Medial parapatellar	58	0	10	130	135	-5	191.4	B	153	1499.43	100	70	50	130	130	0	174	-4.5	1.2	94	90	9	91	94	90	8	90	93.1	91	9.7	86
High Tech Knee II	Female	80<	OA	147	57.5	26.6093	Mid-vastus	61	25	20	105	115	10	187.1	C	170	1096.82	95	70	45	125	125	0	174.2	-4.1	-0.6	96	92	2	87	95	90	2	88	96.1	92	5.4	89.7
High Tech Knee II	Female	80<	OA	140	56	28.5714	Mid-vastus	51	25	10	130	130	0	193	B	214	928.889	78	50	30	115	115	0	174.5	-0.3	2.9	96	90	6	93	95	90	6	93	98	91.5	6.3	88.9
High Tech Knee II	Female	80<	OA	140.7	48.2	24.3478	Mid-vastus	65	10	20	125	135	-10	182	B	105	913.164	90	25	40	135	135	0	175.5	-0.1	-0.6	95	90	4	92	94	90	5	94	94.8	88.6	6.2	93
High Tech Knee II	Female	80<	OA	140	56	28.5714	Mid-vastus	58	25	10	115	115	0	197	B	159	1455.88	78	50	30	115	115	0	172	2.9	-2.1	97	90	6	91	97	89	6	93	95.3	88.6	6.5	89.5
High Tech Knee II	Female	80<	RA	147	56.7	26.2391	Mid-vastus	78	50	30	115	135	-20	182	A	118	1371.35	90	80	40	120	120	0	176.2	-1.2	2.1	93	89	3	86	93	89	2	90	92.8	89	1.33	87
FINE	Male	<60	OA	149.1	60.2	27.0795	Mid-vastus	58	50	10	125	130	-5	178	A	97	652.167	100	100	50	125	125	0	176	-0.8	3.4	103	91	14	89	102	92	11	89	96	87	4	88
FINE	Male	<60	RA	157.2	54.6	22.0947	Medial parapatellar	64	50	20	115	130	-15	190.3	A	150	1143.59	95	90	45	135	135	0	173.1	-1.1	1.3	100	90	7	84	102	89	6	90	98.8	90	7.2	87
FINE	Male	<60	RA	157.2	54.6	22.0947	Medial parapatellar	80	50	30	150	150	0	186.4	A	147	1628.5	100	90	50	135	135	0	172.7	-0.6	-0.2	99	88	4	91	100	88	4	94	96.8	88	4.4	91.7
FINE	Male	65-69	OA	160	66	25.7812	Mid-vastus	47	0	0	120	125	-5	187	A	95	328.923	100	100	50	130	130	0	172	-8.8	2	100	91	3	92	101	91	0	89	101	90	4	88
FINE	Male	75-79	OA	156	65.4	26.8738	Mid-vastus	65	20	20	125	135	-10	184	A	116	826.994	95	100	45	135	135	0	174	1.8	0.7	100	88	4	87	99	88	4	87	99	88	2	88
FINE	Male	75-79	OA	156	65.4	26.8738	Mid-vastus	75	40	30	125	135	-10	180	A	98	798.846	100	90	50	135	135	0	176	2	0.7	102	84	4	87	103	84	6	86	102	85	8	86
FINE	Male	75-79	OA	153	54	23.0681	Mid-vastus	62	50	20	110	120	-10	185	A	87	1203.62	81	50	40	105	110	-5	173	2	0.2	100	90	7	91	99	90	6	92	100	88	7	89
FINE	Female	<60	RA	150.5	59	26.0483	Mid-vastus	69	65	30	95	95	0	179	A	135	744.928	75	70	30	115	115	0	175.3	1	-2.7	99	88	6	87	100	88	3	90	93.4	91.3	7.1	86.9
FINE	Female	<60	RA	151.1	66.5	29.1268	Medial parapatellar	26	0	10	30	60	-30	178.9	A	129	686.111	84	70	40	90	90	0	177.7	1.7	-0.5	98	85	5	92	97	85	6	92	99.3	82.9	10.7	89.8
FINE	Female	60-65	OA	146	66.7	31.291	Mid-vastus	36	40	0	80	90	-10	189	A	98	713.076	100	100	50	135	135	0	185	-0.6	1.8	96	85	5	91	106	82	6	90	95	84	6	89
FINE	Female	60-65	RA	153	54.8	23.4098	Mid-vastus	52	35	10	110	110	0	173.5	A	96	938.822	100	60	50	135	135	0	171	0.1	1.7	98	89	5	92	98	87	6	92	100	90.5	6.9	92.8
FINE	Female	65-69	OA	138.5	52	27.1084	Mid-vastus	65	25	20	125	130	-10	176	A	82	346.667	97	50	50	110	110	0	170	0.5	0.5	105	93	4	93					103	90	5	87
FINE	Female	65-69	OA	156	49.2	20.217	Mid-vastus	65	40	20	120	120	0	185	A	180	1351.47	100	90	50	135	135	0	176	-3.4	0.1	100	83	5	88	99	82	5	89	102	84.2	8.6	89
FINE	Female	65-69	OA	156	49.2	20.217	Mid-vastus	80	80	30	130	130	0	185	A	160	992.483	100	100	50	135	135	0	176.4	0.9	-0.8	96	86	8	87	97	86	7	88	96.5	87.8	6.28	87.8
FINE	Female	65-69	RA	150	52	23.1111	Mid-vastus	22	10	0	60	90	-30	184.9	A	111	551.91	94	90	50	105	110	-5	171.3	0.3	5.6	102	89	5	91	99	90	4	92	102.4	90.9	3.4	91.3
FINE	Female	70-74	OA	147.2	61.3	28.2908	Mid-vastus	70	50	20	130	130	0	178	A	87	243.328	90	70	40	130	130	0	173	-0.1	1.2	99	90	12	89	99	91	12	89	100	89	6	90
FINE	Female	70-74	OA	148	70.8	32.3229	Mid-vastus	73	50	30	100	105	-5	182	A	95	851.982	99	60	50	120	120	0	175	-1.2	3	101	89	3	89	102	88	5	92	100	90	6	88
FINE	Female	70-74	OA	162	68	25.9107	Mid-vastus	60	25	20	130	145	-15	183	A	80	863.387	95	50	45	135	135	0	166	-0.6	1.5	101	91	5	87	100	93	5	91	103	98	1	88
FINE	Female	70-74	RA	132	58	33.2874	Mid-vastus	31	0	0	80	100	-20	182	A	114	350.395	60	25	40	80	80	0	175	-3.4	-2.6	100	89	9	89	101	90	13	91	98.9	91	12.5	92.1
FINE	Female	75-79	OA	151	57	24.9989	Mid-vastus	76	90	30	115	120	-5	175	A	98	567.92	99	70	50	120	120	0	171	1	0.3	102	88	1	88	102	88	2	90	100.5	89	4.5	89.1
FINE	Female	75-79	OA	162	70	26.6728	Mid-vastus	59	25	10	120	120	0	176	A	105	708.475	92	80	45	120	130	0	176	-0.6	0.8	102	92	5	84	101	90	3	86	97	93	4	83
FINE	Female	75-79	OA	153	56	23.9224	Mid-vastus	68	60	40	90	120	-30	174	A	97	523.741	85	60	45	100	110	-10	171	1.5	-4.9	103	89	7	86	102	88	5	90	101.1	89.8	6.4	92.7
FINE	Female	75-79	OA	140	53.7	27.398	Mid-vastus	55	10	20	100	120	-20	181	A	82	564.64	99	35	50	120	120	0	175	-1.65	1.3	101	86	9	86	101	86	6	87	97	86	14	87
FINE	Female	75-79	OA	135.7	48.7	26.4466	Mid-vastus	49	10	20	70	90	-20	177	A	82	128.679	88	70	50	90	100	-10	174	-1.1	0.1	101	88	5	86	99	88	1	86	101	88	6	85
FINE	Female	75-79	OA	140	53.7	27.398	Mid-vastus	55	10	20	100	120	-20	184	A	93	519.862	100	35	50	125	125	0	170	1.6	3.4	100	90	7	86	102	87	8	85	97	91	9	86
FINE	Female	75-79	OA	148	54	24.653	Mid-vastus	42	25	0	110	120	-10	180	A	75	353.721	75	35	30	100	100	0	176	-3.2	1.2	99	86	3	87	98	84	1	92	99	93	7	87
FINE	Female	75-79	OA	147	57	26.3779	Mid-vastus	62	40	20	110	120	-10	184	A	80	339.389	100	50	50	130	130	0	172	-0.6	-1.1	101	92	6	88	99	91	4	91	97	90	4	86
FINE	Female	75-79	OA	138.1	49.5	25.9548	Mid-vastus	45	25	10	100	120	-20	177	A	122	656.633	99	70	50	120	120	0	176.4	3.8	0.5	101	86	4	86	101	85	5	90	98	87.3	9.2	88
FINE	Female	75-79	RA	144	43.9	21.1709	Mid-vastus	23	0	0	65	90	-25	179	A	118	365.833	87	60	50	85	95	-10	174	-2.8	1.6	97	89	2	84	97	89	5	84	96	89	2	93
FINE	Female	75-79	RA	146.2	41.5	19.4157	Mid-vastus	56	20	20	105	125	-20	191	A	130	427.526	83	25	50	115	125	-10	176	-3.7	0	101	85	7	84	104	84	6	84	100	84	6	86
FINE	Female	75-79	RA	148.1	54.2	24.7109	Mid-vastus	60	30	20	100	110	-10	178.4	A	101	1182.91	90	60	40	140	140	0	171.6	0.3	0.6	100	89	9	89	101	90	13	91	98.9	91	12.5	92.1
FINE	Female	75-79	RA	146.2	41.5	19.4157	Mid-vastus	48	20	20	90	120	-30	181	A	103	186.955	91	25	50	105	120	-15	174	-3.8	3	99	88	6	84	98	91	6	85	98	89	3	89
FINE	Female	75-79	RA	150	39	17.3333	Mid-vastus	51	35	10	105	120	-15	172.9	A	92	435.112	100	100	50	125	125	0	175.2	2.1	0.5	99	90	6	86	98	89	7	89	100	90	11.2	88
FINE	Female	80<	OA	145.2	71	33.6764	Mid-vastus	48	10	10	115	135	-20	179	A	105	943.212	100	25	50	125	125	0	174	-0.5	2.8	98	90	3	85	101	91	3	86	98	92	2	89
FINE	Female	80<	OA	143.9	56.1	27.092	Mid-vastus	60	50	20	85	90	-5	186	A	115	1076	95	70	45	125	125	0	178	4.2	1.9	101	82	8	92	101	81	6	91	110	84	13	91
FINE	Female	80<	OA	143.9	56.1	27.092	Mid-vastus	55	50	20	75	90	-15	181	A	115	1076	100	70	50	125	125	0	171	8.6	-1.4	103	88	15	88	104	88	14	87	102	91	12	89
FINE	Female	80<	OA	147.2	65.15	30.0676	Mid-vastus	51	50	20	105	135	-30	186	A	80	964.008	70	40	30	100	110	-10	171	0.3	1.1	98	89	5	89	98	89	4	88	102	87	8	89
FINE	Female	80<	OA	146.2	56.6	26.4802	Mid-vastus	55	40	20	100	120	-20	179	A	64	264.888	96	50	50	115	120	-5	173	-0.7	2	101	86	6	86	100	86	7	85	102	87	7	92
FINE	Female	80<	OA	146.2	56.6	26.4802	Mid-vastus	47	40	20	110	130	-20	179	A	77	57.937	94	50	50	95	95	0	173	-0.7	2	102	88	11	87	101	87	10	87	102	87	7	92
FINE	Female	80<	OA	135	47	25.7888	Mid-vastus	54	10	20	70	85	-15	191.9	A	115	436.429	92	70	45	110	110	0	176	-3.9	0.8	98	87	9	82	99	87	12	87	99	89	6	86
FINE	Female	80<	OA	139	46	23.8083	Mid-vastus	39	10	10	70	90	-20	185.9	A	98	447.323	95	70	45	100	100	0	178.8	-5.6	2.1	99	86	5	88	99	84	4	92	95.5	87.4	3.8	89.5
FINE	Female	80<	OA	143.5	37.7	18.3079	Mid-vastus	62	50	20	110	120	-10	174.7	A	84	214.642	70	25	30	130	130	0	169.4	2.5	-0.2	101	90	6	88	102	90	7	92	101.7	92.4	6.4	89
FINE	Female	80<	RA	142	53	26.2845	Medial parapatellar	60	35	10	135	135	0	170.5	A	104	591.306	100	60	50	125	125	0	174.6	-1.3	-0.6	99	92	6	87	99	89	12	91	95.2	91.9	4.7	87.9
FINE	Female	80<	RA	142.6	53	26.0637	Mid-vastus	32	25	10	110	130	-20	179	A	108	227.769	90	60	40	130	130	0	177.3	0	0.5	100	84	9	90	99	85	10	92	98.3	93.4	8.8	91
FINE	Female	80<	RA	138	58.6	30.7708	Mid-vastus	67	50	20	110	110	0	190	A	117	944.632	95	60	45	130	130	0	181.5	-0.5	0.8	97	84	8	88	98	83	8	90	95.6	86	1.5	87.3
